# Supplementary material for: Biocalcification in porcelaneous foraminifera
Source: eLife. 2024 Aug 16;13:RP91568. doi: 10.7554/eLife.91568 (PMC11329275; doi:10.7554/eLife.91568)
Supplement: Figure 3—source data 1. [file elife-91568-fig3-data1.zip]

Archive with 6 entries (6 files):
- source data Figure 3/Figure 3A- source data.tif
- source data Figure 3/Figure 3B-source data.tif
- source data Figure 3/Figure 3C-source data.tif
- source data Figure 3/Figure 3D-source data.tif
- source data Figure 3/Figure 3E -source data.tif
- source data Figure 3/Figure 3E1-source data.tif
