# Supplementary material for: Biocalcification in porcelaneous foraminifera
Source: eLife. 2024 Aug 16;13:RP91568. doi: 10.7554/eLife.91568 (PMC11329275; doi:10.7554/eLife.91568)
Supplement: Figure 3—figure supplement 3—source data 1. [file elife-91568-fig3-figsupp3-data1.zip]

Archive with 14 entries (14 files):
- Figure 3 - supplement figure 3 - source data 8.tif
- __MACOSX/._Figure 3 - supplement figure 3 - source data 8.tif
- Figure 3 - supplement figure 3 - source data 1.tif
- __MACOSX/._Figure 3 - supplement figure 3 - source data 1.tif
- Figure 3 - supplement figure 3 - source data 2.tif
- __MACOSX/._Figure 3 - supplement figure 3 - source data 2.tif
- Figure 3 - supplement figure 3 - source data 3.tif
- __MACOSX/._Figure 3 - supplement figure 3 - source data 3.tif
- Figure 3 - supplement figure 3 - source data 4.tif
- __MACOSX/._Figure 3 - supplement figure 3 - source data 4.tif
- Figure 3 - supplement figure 3 - source data 5.tif
- __MACOSX/._Figure 3 - supplement figure 3 - source data 5.tif
- Figure 3 - supplement figure 3 - source data 6.tif
- __MACOSX/._Figure 3 - supplement figure 3 - source data 6.tif
