# Supplementary material for: Biocalcification in porcelaneous foraminifera
Source: eLife. 2024 Aug 16;13:RP91568. doi: 10.7554/eLife.91568 (PMC11329275; doi:10.7554/eLife.91568)
Supplement: Figure 4—source data 1. [file elife-91568-fig4-data1.zip]

Archive with 6 entries (6 files):
- Source data_Figure 4/Figure 4A-source data.tif
- Source data_Figure 4/Figure 4B-source data.tif
- Source data_Figure 4/Figure 4C-source data.tif
- Source data_Figure 4/Figure 4D-source data.tif
- Source data_Figure 4/Figure 4E-source data.tif
- Source data_Figure 4/Figure 4F-source data.tif
